# Supplementary material for: Characterization of Histone Modifications in Late-Stage Rotator Cuff Tendinopathy
Source: Genes (Basel). 2023 Feb 15;14(2):496. doi: 10.3390/genes14020496 (PMC9956879; doi:10.3390/genes14020496)
Supplement: Supplementary file 1 [file genes-14-00496-s001.zip]

Archive with 1 entries (1 files):
- genes-2184094-supplementary.pdf
